# Supplementary material for: Spatiotemporal prediction of infectious diseases using structured Gaussian processes with application to Crimean–Congo hemorrhagic fever
Source: PLoS Negl Trop Dis. 2018 Aug 17;12(8):e0006737. doi: 10.1371/journal.pntd.0006737 (PMC6114917; doi:10.1371/journal.pntd.0006737)
Supplement: S1 File — Province IDs reported in this file correspond to numbers shown in S13 Fig. (XLSX) [file pntd.0006737.s018.xlsx]

## Sheet: File S1
ID	Province	2004	2005	2006	2007	2008	2009	2010	2011	2012	2013	2014	2015
01	Adana	0	0	2	2	7	7	2	3	0	2	2	4
02	Adıyaman	0	0	0	1	3	0	1	1	0	1	3	4
03	Afyonkarahisar	0	0	0	3	4	4	5	2	1	3	3	4
04	Ağrı	0	0	0	0	0	0	0	2	3	1	1	0
05	Aksaray	0	0	1	0	0	0	0	0	0	0	1	1
06	Amasya	5	10	17	28	50	35	36	47	28	23	30	22
07	Ankara	5	12	12	22	55	39	24	25	11	5	11	9
08	Antalya	0	0	0	3	7	2	2	1	1	2	0	2
09	Ardahan	0	0	0	0	1	1	1	3	0	0	0	0
10	Artvin	4	2	4	13	19	18	21	19	28	27	28	6
11	Aydın	0	0	3	15	11	7	7	3	13	5	12	8
12	Balıkesir	0	0	2	3	13	3	4	0	4	2	13	4
13	Bartın	0	0	0	0	0	0	0	0	0	0	0	1
14	Batman	0	0	0	0	0	3	0	0	0	0	1	1
15	Bayburt	0	1	1	2	3	5	8	9	18	17	23	13
16	Bilecik	0	0	1	1	1	0	1	0	1	1	0	2
17	Bingöl	0	0	1	0	4	0	3	21	16	16	12	12
18	Bitlis	0	0	0	0	0	2	3	2	0	1	0	3
19	Bolu	0	0	7	14	24	19	12	14	4	5	5	0
20	Burdur	0	0	0	0	7	2	2	2	0	1	0	1
21	Bursa	0	0	2	0	3	6	3	2	1	1	1	2
22	Çanakkale	0	0	1	0	3	4	1	2	1	3	1	0
23	Çankırı	9	5	9	29	55	23	10	19	14	9	10	7
24	Çorum	9	22	68	85	126	133	92	137	79	56	78	49
25	Denizli	0	0	0	0	0	0	1	0	1	0	1	0
26	Diyarbakır	0	0	1	0	14	1	2	2	2	2	3	2
27	Düzce	0	0	0	0	0	0	0	0	0	0	0	0
28	Edirne	0	0	0	1	3	0	1	0	1	0	3	1
29	Elazığ	0	0	0	1	2	1	1	1	1	0	2	2
30	Erzincan	2	5	8	13	4	14	20	12	17	30	35	25
31	Erzurum	13	22	35	41	23	39	39	55	48	120	108	77
32	Eskişehir	0	0	1	4	3	0	3	1	2	0	1	1
33	Gaziantep	0	0	0	2	8	0	1	0	0	0	0	0
34	Giresun	2	9	6	24	38	34	32	31	31	17	28	16
35	Gümüşhane	27	19	27	27	56	56	51	83	54	47	44	39
36	Hakkari	0	0	0	0	0	0	1	1	0	0	0	1
37	Hatay	0	0	1	0	5	1	2	0	0	0	1	0
38	Iğdır	0	1	0	0	0	1	0	1	0	2	1	0
39	Isparta	0	0	2	0	2	0	0	1	1	0	3	2
40	İstanbul	1	3	3	11	12	15	8	10	6	18	21	10
41	İzmir	0	2	1	0	5	3	2	3	5	4	2	6
42	Kahramanmaraş	0	0	0	0	4	5	4	0	2	4	2	3
43	Karabük	1	0	6	20	80	125	24	12	4	5	6	1
44	Karaman	0	0	0	0	0	0	0	0	0	0	0	1
45	Kars	0	0	0	1	1	0	1	0	2	2	3	7
46	Kastamonu	1	12	9	32	118	150	48	22	36	26	23	10
47	Kayseri	1	0	1	8	7	9	3	8	2	10	10	7
48	Kilis	0	0	0	0	1	0	0	0	0	0	0	0
49	Kırıkkale	0	2	2	0	0	1	0	0	0	2	1	0
50	Kırklareli	0	1	1	0	0	0	0	0	5	5	5	4
51	Kırşehir	2	1	2	1	0	4	2	2	2	2	1	8
52	Kocaeli	0	0	1	1	0	2	1	1	2	0	2	1
53	Konya	0	0	0	5	7	10	6	2	1	1	1	6
54	Kütahya	0	0	3	6	4	2	1	3	3	7	7	3
55	Malatya	0	0	1	3	3	1	1	5	2	5	1	2
56	Manisa	0	1	0	1	1	3	0	0	0	0	4	0
57	Mardin	0	1	2	0	1	0	0	0	1	1	1	0
58	Mersin	0	0	2	0	4	1	3	3	2	0	1	0
59	Muğla	0	0	2	1	4	0	2	1	0	0	3	5
60	Muş	1	0	0	1	0	2	3	4	0	3	3	6
61	Nevşehir	0	0	1	0	1	0	0	0	0	1	0	0
62	Niğde	0	0	0	0	1	1	1	0	0	0	0	0
63	Ordu	7	3	0	4	19	13	4	3	1	3	7	14
64	Osmaniye	0	0	0	0	5	0	0	1	1	2	0	1
65	Rize	0	0	1	0	0	1	0	1	0	0	0	0
66	Sakarya	0	0	0	1	2	4	0	1	0	0	0	0
67	Samsun	1	4	6	6	43	41	26	23	9	24	27	28
68	Şanlıurfa	0	0	0	0	0	0	1	0	0	2	1	0
69	Siirt	0	0	0	1	1	1	1	0	2	0	1	1
70	Sinop	31	33	40	55	95	90	60	80	57	73	72	44
71	Sivas	2	1	0	0	0	3	1	2	2	1	3	2
72	Şırnak	0	0	0	0	0	0	1	0	0	0	2	0
73	Tekirdağ	0	0	0	0	1	0	1	0	0	3	2	0
74	Tokat	101	72	89	139	204	232	178	258	186	209	219	159
75	Trabzon	0	0	0	1	2	0	1	3	1	0	1	3
76	Tunceli	0	2	2	0	2	3	3	6	7	13	3	5
77	Uşak	0	0	0	0	1	1	0	1	0	0	0	1
78	Van	0	0	0	9	0	1	0	3	0	0	0	2
79	Yalova	0	0	0	0	0	0	0	0	0	0	2	0
80	Yozgat	24	19	52	76	132	134	88	115	74	85	65	57
81	Zonguldak	0	0	0	0	0	0	0	0	0	0	0	0
